# Supplementary material for: LncRNA FAM83A-AS1 facilitates tumor proliferation and the migration via the HIF-1α/ glycolysis axis in lung adenocarcinoma
Source: Int J Biol Sci. 2022 Jan 1;18(2):522–35. doi: 10.7150/ijbs.67556 (PMC8741836; doi:10.7150/ijbs.67556)
Supplement: Supplementary file 2 — Supplementary table. [file ijbsv18p0522s2.xlsx]

## Sheet: Sheet1
#	Protein region	RNA region	Interaction Propensity	Discriminative Power	Normalized Score
1	376-427	621-684	18.08	50	3.49
2	376-427	425-488	15.87	42	3.07
3	426-477	621-684	15.72	42	3.04
4	476-527	621-684	15.15	42	2.93
5	376-427	611-674	14.94	40	2.89
6	301-352	621-684	14.75	40	2.85
7	526-577	621-684	14.56	40	2.82
8	76-127	621-684	14.53	40	2.81
9	426-477	425-488	13.8	37	2.67
10	476-527	425-488	13.27	37	2.57
